# Supplementary material for: Cdo1-Camkk2-AMPK axis confers the protective effects of exercise against NAFLD in mice
Source: Nat Commun. 2023 Dec 18;14:8391. doi: 10.1038/s41467-023-44242-7 (PMC10728194; doi:10.1038/s41467-023-44242-7)
Supplement: Supplementary file 4 — Source Data [file 41467_2023_44242_MOESM4_ESM.xlsx]

## Sheet: Figure 1b
Figure 1b			Sed						Trained
		Cdo1	1.05008	0.78416	1.14562	1.03874	1.00694	1.01349	2.54771	2.14041	2.72102	1.98949	2.50676	2.98299

## Sheet: Figure 1c
	Figure 1c

## Sheet: Figure 1d
Figure 1d
				pCREB/CREB		Cdo1/GAPDH
				Sed	Trained	Sed	Trained
				0.847853	3.65177	0.778779	4.86299
				0.872466	3.23984	1.13596	6.25467
				1.27968	2.47839	1.08526	6.98675

## Sheet: Figure 1e
Figure 1e
		Sed						Trained
		1.86063	1.95124	2.35884	2.16518	1.70813	2.5192	5.38585	3.91382	3.41424	3.05619	3.55545	3.79868

## Sheet: Figure 1f
Figure 1f
			Vehicle
			IgG						Anti-CREB
		CDO1	0.0111934	0.00906387	0.0105942	0.0116079	0.00549438	0.00964524	0.0309637	0.0280785	0.0194448	0.0155472	0.0221315	0.0382412
		β-globin	0.0134026	0.0129643	0.00895021	0.0106126	0.00955963	0.0116892	0.00820024	0.00979939	0.00818945	0.0107407	0.0112549	0.0119418
			Foskolin
			IgG						Anti-CREB
		CDO1	0.0119648	0.0100971	0.00848853	0.0125145	0.00845982	0.00844316	0.0490156	0.0479977	0.0513385	0.0909763	0.0676256	0.0708637
		β-globin	0.0113201	0.0106999	0.0103845	0.0118176	0.00950281	0.0103166	0.0118054	0.0133402	0.0099154	0.00888139	0.0113391	0.00981114

## Sheet: Figure 1h
	Figure 1h
Figure 1h
	PC3.1						CREB 100ng
	0.776234	1.09256	0.984232	1.18588	1.09613	0.864971	1.47768	1.39617	1.27444	1.58572	1.37612	1.16046
	CREB 200ng						CREB 300ng
	2.01236	1.88741	1.55647	2.04855	1.68398	2.01869	2.24177	2.3814	2.72575	2.79966	2.95989	2.30073

## Sheet: Figure 1i
Figure 1i
		PC3.1						CREB
		0.735683	0.601933	0.945153	1.10661	1.22736	1.38326	2.60282	2.54465	2.48875	2.56303	2.63583	2.01217
		PC3.1						CREB-mut
		0.775679	0.626476	1.14042	1.06984	1.38285	1.00474	1.83848	0.896877	1.28568	1.18007	1.54194	1.18493

## Sheet: Figure 1j
Figure 1j
			Vehicle						Foskolin
		Cdo1	1.14057	0.920005	1.36434	0.959802	1.09926	0.662036	1.81696	1.30207	1.1262	1.4716	1.92062	2.05519

## Sheet: Figure 1k
	Figure 1k

## Sheet: Figure 1l
Figure 1l
			PH cell
			pCREB/CREB		Cdo1/GAPDH
			Vehicle	Foskolin	Vehicle	Foskolin
			1.41774	3.07639	0.71004	5.5409
			1.06772	4.1366	0.926776	5.45892
			0.514538	3.34873	1.36318	4.1156

[truncated: 144 more sheets: Figure 1m, Figure 1n, Figure 1o, Figure 2a, Figure 2b, Figure 2c, Figure 2e, Figure 2g, Figure 2h, Figure 2i, Figure 2j, Figure 2k, Figure 2l, Figure 2m, Figure 2n, Figure 3c, Figure 3d, Figure 3g, Figure 4b, Figure 4c …]
